# Supplementary material for: On the origins of endothermy in amniotes
Source: iScience. 2024 Mar 2;27(4):109375. doi: 10.1016/j.isci.2024.109375 (PMC10966186; doi:10.1016/j.isci.2024.109375)
Supplement: Data S1. Informal meta-phylogenetic tree, produced accordingly to Methods S1, related to STAR Methods [file mmc2.zip]

Archive with 1 entries (1 files):
- data_s1.tre
