# Supplementary material for: On the origins of endothermy in amniotes
Source: iScience. 2024 Mar 2;27(4):109375. doi: 10.1016/j.isci.2024.109375 (PMC10966186; doi:10.1016/j.isci.2024.109375)
Supplement: Data S1. Informal meta-phylogenetic tree, produced accordingly to Methods S1, related to STAR Methods [file mmc2.zip › data_s1.tre]

(Eusthenopteron,(Ichthyostega,(Acanthostega,((Eryops,((Acheloma,Ecolsonia),(Peltobatrachus,Dutuitosaurus))),(Seymouria,(Cardiocephalus,(Limnoscelis,(Diadectes,((Mycterosaurus,((Ophiacodon,Clepsydrops),(Edaphosaurus,((Dimetrodon,Sphenacodon),(Oudenodon,(Tachyglossus,(Didelphis,((Solenodon,((Lutra,(Neovison,Mustela)),((Boselaphus,(Antilope,(Ammotragus,(Ovis,(C_ibex,C_hircus))))),(Capreolus,(Dama,Axis))))),((Oryctolagus,(L_californicus,L_europaeus)),(Rattus,Sciurus)))))))))),(Romeriid,Labidosaurus,(Dictybolos,((Rutiodon,((Alligator,(Gavialis,Crocodylus)),((Phasianus,Anas),((Columba,Streptopelia),(Larus,(Bubo,Strix),(Buteo,Accipiter)))))),((Tupinambis,((V_griseus,(V_niloticus,V_exanthematicus)),(V_doreanus,(V_komodoensis,V_timorensis)))),Trachemys))),Pareiasaurid))))))))));
