# Supplementary material for: On the origins of endothermy in amniotes
Source: iScience. 2024 Mar 2;27(4):109375. doi: 10.1016/j.isci.2024.109375 (PMC10966186; doi:10.1016/j.isci.2024.109375)
Supplement: Data S2. R script used for dating of the tree and the ancestral states reconstructions, related to Figures 2 and 3 and STAR Methods [file mmc3.zip › data_s2.R]

### Ancestral state reconstruction script ###
# Written by M. G. Faure-Brac and P. Aubier #

## Packages ##
library(phytools)
library(TreeTools)
library(evobiR)
library(paleotree)

## Data ##
tre <- read.tree(file=file.choose()) # Use the tree in Supplementary file 1
fulldata <- read.csv(file=file.choose(), header = T, sep = ',') # Import the data from Supplementary file 4

## Formating the table ##
rownames(fulldata) <- fulldata[, 1]
fulldata <- fulldata[, -1]

## Exporting FAD and LAD in another dataset ##
timedat <- fulldata[, 1:2]

# Constraining specific nodes ages, obtained from the Paleobiology Database
node_ages <-c(407.6,NA,NA,NA,NA,330.2,NA,NA,NA,NA,NA,NA,NA,NA,314.6,NA,NA,NA,NA,NA,228,NA,157.3,90.3,89.3,38,NA,NA,28.4,NA,NA,NA,NA,33.9,NA,61.7,55.8,24.8,56,315.6,314.6,NA,NA,260.9,NA,NA,164.7,NA,NA,NA,NA,NA,NA,NA,252.17,NA,NA,NA,NA,NA)

########################
# Dating the supertree #
########################

# Dating using the 'equal' method
tre_equal <- timePaleoPhy(tre, timedat, type="equal", ntrees=100, vartime=NULL, randres=FALSE, timeres=FALSE, add.term=FALSE, inc.term.adj=FALSE, dateTreatment="minMax", node.mins=node_ages, noisyDrop=TRUE, plot=FALSE)
# Dating using the 'mbl' method
tre_mbl <- timePaleoPhy(tre, timedat, type= "mbl" , vartime=1, ntrees=100, randres=FALSE, timeres=FALSE, add.term=FALSE, inc.term.adj=FALSE, dateTreatment="minMax", node.mins=node_ages, noisyDrop=TRUE, plot=FALSE)

names(tre_equal) <- 1:100
names(tre_mbl) <- 1:100

############
# Analyses #
############

# Reorder data to match the order of species in the tree
fulldata <- ReorderData(tre, fulldata)

# Creation of a vector containing the thermophysiological status for each species
char <- fulldata$ter_hmc
names(char) <- rownames(fulldata)

rst_equal <- list()
rst_mbl <- list()

# Computation of the ancestral states reconstruction of the set of tree obtained using the 'equal' method
for (m in 1:100){
    tre_ana <- tre_equal[[m]]
    rst_equal[[m]] <- rerootingMethod(tre_ana, char, model = c('ER', 'SYM'))
    rm(tre_ana)
}
# Computation of the ancestral states reconstruction of the set of tree obtained using the 'mbl' method
for (m in 1:100){
    tre_ana <- tre_mbl[[m]]
    rst_mbl[[m]] <- rerootingMethod(tre_ana, char, model = c('ER', 'SYM'))
    rm(tre_ana)
}

# Formating the results
mat_equal <- matrix(NA, 60, 100) # Matrix containing all the probabilities of the 'equal' trees
mat_mbl <- matrix(NA, 60, 100) # Matrix containing all the probabilities of the 'mbl' trees

# Filling the matrices
for (m in 1:100) {
    mat_equal[, m] <- rst_equal[[m]]$marginal.anc[, 1]
    mat_mbl[, m] <- rst_mbl[[m]]$marginal.anc[, 1]
}

# Lists storing the median and mean values
med_equal <- list()
med_mbl <- list()
mea_equal <- list()
mea_mbl <- list()

# Filling the lists
for (m in 1:60) {
    mea_equal[[m]] <- mean(mat_equal[m, 1:100])
    mea_mbl[[m]] <- mean(mat_mbl[m, 1:100])
}
for (m in 1:60) {
    med_equal[[m]] <- median(mat_equal[m, 1:100])
    med_mbl[[m]] <- median(mat_mbl[m, 1:100])
}

# Final matrix
mat_final <- matrix(NA, 60, 4)
for (m in 1:60){
    mat_final[m, 1] <- mea_equal[[m]]
    mat_final[m, 2] <- mea_mbl[[m]]
    mat_final[m, 3] <- med_equal[[m]]
    mat_final[m, 4] <- med_mbl[[m]]
}
colnames(mat_final) <- c("mea_equal", "mea_mbl", "med_equal", "med_mbl")
rownames(mat_final) <- 64:122

# Display the phylogenetic tree with the results for each nodes
# mean_equal
plotTree(tre_equal[[1]], setEnv = T, offset = 0.5)
nodelabels(node = as.numeric(rownames(mat_final)), pie = mat_final[, 1], piecol = c('blue', 'red'), cex = 0.6)
tiplabels(pie = to.matrix(fulldata$ter_hmc, sort(unique(fulldata$ter_hmc))), piecol = c('blue', 'red'), cex = 0.3)

# mean_mbl
plotTree(tre_mbl[[1]], setEnv = T, offset = 0.5)
nodelabels(node = as.numeric(rownames(mat_final)), pie = mat_final[, 2], piecol = c('blue', 'red'), cex = 0.6)
tiplabels(pie = to.matrix(fulldata$ter_hmc, sort(unique(fulldata$ter_hmc))), piecol = c('blue', 'red'), cex = 0.3)

# med_equal
plotTree(tre_equal[[1]], setEnv = T, offset = 0.5)
nodelabels(node = as.numeric(rownames(mat_final)), pie = mat_final[, 3], piecol = c('blue', 'red'), cex = 0.6)
tiplabels(pie = to.matrix(fulldata$ter_hmc, sort(unique(fulldata$ter_hmc))), piecol = c('blue', 'red'), cex = 0.3)

# med_mbl
plotTree(tre_mbl[[1]], setEnv = T, offset = 0.5)
nodelabels(node = as.numeric(rownames(mat_final)), pie = mat_final[, 4], piecol = c('blue', 'red'), cex = 0.6)
tiplabels(pie = to.matrix(fulldata$ter_hmc, sort(unique(fulldata$ter_hmc))), piecol = c('blue', 'red'), cex = 0.3)
