# Supplementary material for: On the origins of endothermy in amniotes
Source: iScience. 2024 Mar 2;27(4):109375. doi: 10.1016/j.isci.2024.109375 (PMC10966186; doi:10.1016/j.isci.2024.109375)
Supplement: Data S3. FAD and LAD used for dating the tree, related to STAR Methods [file mmc4.csv]

taxon	FAD	LAD	ter_hmc
Acanthostega	372.2	358.9	0
Ichthyostega	372.2	358.9	0
Acheloma	298.9	252.17	0
Ecolsonia	296.4	268	0
Dutuitosaurus	237	228	0
Seymouria	296.4	268	0
Cardiocephalus	298.9	252.17	0
Labidosaurus	290.1	272.3	0
Trachemys	0	0	0
Rutiodon	237	201.3	0
Alligator	0	0	0
Crocodylus	0	0	0
Gavialis	0	0	0
Phasianus	0	0	1
Anas	0	0	1
Columba	0	0	1
Streptopelia	0	0	1
Larus	0	0	1
Bubo	0	0	1
Strix	0	0	1
Buteo	0	0	1
Accipiter	0	0	1
Tupinambis	0	0	0
V_griseus	0	0	0
V_niloticus	0	0	0
V_exanthematicus	0	0	0
V_doreanus	0	0	0
V_komodoensis	0	0	0
V_timorensis	0	0	0
Mycterosaurus	290.1	272.3	0
Ophiacodon	307	268	0
Clepsydrops	314.6	268	0
Edaphosaurus	307	268	0
Dimetrodon	298.9	268	0
Sphenacodon	307	268	0
Tachyglossus	0	0	1
Didelphis	0	0	1
Solenodon	0	0	1
Lutra	0	0	1
Neovison	0	0	1
Mustela	0	0	1
Boselaphus	0	0	1
Antilope	0	0	1
Ammotragus	0	0	1
Ovis	0	0	1
C_ibex	0	0	1
C_hircus	0	0	1
Capreolus	0	0	1
Dama	0	0	1
Axis	0	0	1
Oryctolagus	0	0	1
L_californicus	0	0	1
L_europaeus	0	0	1
Rattus	0	0	1
Sciurus	0	0	1
Limnoscelis	305.9	298.9	0
Diadectes	303.4	272.3	0
Romeriid	305.9	254.17	1
Dictybolos	290.1	268	0
Eusthenopteron	388.1	372.2	0
Pareiasaurid	265	254	0
Eryops	307	272.3	0
Peltobatrachus	259.90	254.17	1
Whatcheeria	339.40	336.00	0
