# Supplementary material for: On the origins of endothermy in amniotes
Source: iScience. 2024 Mar 2;27(4):109375. doi: 10.1016/j.isci.2024.109375 (PMC10966186; doi:10.1016/j.isci.2024.109375)
Supplement: Results S1. mean and median probabilities for each nodes according to the two different dating algorithms, related to Figures 2 and 3 [file mmc5.xlsx]

## Sheet: final_matrix
Results S1: Probabilities of endothermy and ectothermy to each node of the tree, related to Figure 2 and 3. 'mea' refers to mean values; 'med' refers to median values; 'equal' and 'mbl' refers to the dating obtained with the eponym algorithm. The number of the nodes refer directly to the topology displayed in Methods S1.
	probability(endothermy)				probability(ectothermy)
node	mea_equal	mea_mbl	med_equal	med_mbl	mea_equal	mea_mbl	med_equal	med_mbl
65	0.0003568	0.0037079	0.0003414	0.0036723	0.999643	0.996292	0.999659	0.996328
66	1.28e-05	2.3e-06	1.27e-05	1.9e-06	0.999987	0.999998	0.999987	0.999998
67	1.3e-06	6e-07	1.3e-06	5e-07	0.999999	0.999999	0.999999	1
68	3.8e-06	1.4e-06	3.1e-06	1.4e-06	0.999996	0.999999	0.999997	0.999999
69	4e-07	2.7e-06	4e-07	2.7e-06	1	0.999997	1	0.999997
70	4.3e-06	1.63e-05	3.5e-06	1.63e-05	0.999996	0.999984	0.999996	0.999984
71	0.0003043	0.0016312	0.0002787	0.0014937	0.999696	0.998369	0.999721	0.998506
72	1.14e-05	4.17e-05	1.02e-05	4.07e-05	0.999989	0.999958	0.99999	0.999959
73	0.0450819	0.582391	0.0453869	0.587057	0.954918	0.417609	0.954613	0.412943
74	5e-07	2.9e-06	5e-07	2.9e-06	1	0.999997	1	0.999997
75	3e-07	6e-07	3e-07	5e-07	1	0.999999	1	1
76	1e-07	2e-07	1e-07	2e-07	1	1	1	1
77	2e-07	2e-07	2e-07	2e-07	1	1	1	1
78	1e-07	1e-07	1e-07	1e-07	1	1	1	1
79	3e-07	5.4e-06	3e-07	5.2e-06	1	0.999995	1	0.999995
80	2e-07	9e-07	1e-07	7e-07	1	0.999999	1	0.999999
81	6e-07	5e-07	3e-07	3e-07	0.999999	1	1	1
82	4.1e-06	1.9e-06	2.4e-06	8e-07	0.999996	0.999998	0.999998	0.999999
83	0.0002502	8.17e-05	0.0001437	2.34e-05	0.99975	0.999918	0.999856	0.999977
84	3e-06	1.6e-06	1.3e-06	1e-06	0.999997	0.999998	0.999999	0.999999
85	0.892294	0.693104	0.894086	0.697987	0.107706	0.306896	0.105914	0.302013
86	0.982467	0.983513	0.982882	0.983668	0.0175334	0.0164875	0.0171179	0.0163325
87	0.997465	0.984733	0.997505	0.984869	0.0025352	0.0152675	0.0024946	0.0151315
88	0.999984	0.999502	0.999984	0.999503	1.58389e-05	0.0004977	1.56662e-05	0.0004969
89	0.99999	0.99956	0.99999	0.99956	9.89007e-06	0.0004402	9.76194e-06	0.0004399
90	0.999975	0.999505	0.999975	0.999504	2.48711e-05	0.0004949	2.47677e-05	0.0004964
91	0.999995	1	0.999995	1	4.91698e-06	2.69274e-07	4.89644e-06	2.70191e-07
92	0.999983	0.999991	0.999983	0.999991	1.74168e-05	9.00882e-06	1.73404e-05	9.03017e-06
93	0.999996	0.999969	0.999996	0.999969	3.66816e-06	3.12373e-05	3.65309e-06	3.13436e-05
94	0.999999	0.999999	0.999999	0.999999	5.61678e-07	6.58059e-07	5.59278e-07	6.60359e-07
95	1	1	1	1	3.73639e-07	2.36115e-08	3.72108e-07	2.36918e-08
96	1	1	1	1	2.4605e-07	1.33349e-08	2.45048e-07	1.33816e-08
97	1	1	1	1	1.21805e-07	6.63574e-09	1.21311e-07	6.65901e-09
98	0.999989	0.999987	0.999989	0.999987	1.09361e-05	1.34493e-05	1.08911e-05	1.34878e-05
99	0.999997	1	0.999997	1	3.363e-06	2.17983e-07	3.34915e-06	2.18747e-07
100	0.999995	0.999902	0.999995	0.999901	5.36638e-06	9.82878e-05	5.30582e-06	9.86584e-05
101	0.999992	0.999895	0.999992	0.999895	7.93008e-06	0.0001052	7.88436e-06	0.0001055
102	0.999987	0.999871	0.999987	0.99987	1.26749e-05	0.0001294	1.26233e-05	0.0001299
103	0.999987	0.999833	0.999987	0.999833	1.34804e-05	0.000167	1.34044e-05	0.0001675
104	2e-07	2.4e-06	2e-07	1.7e-06	1	0.999998	1	0.999998
105	6e-07	1.54e-05	6e-07	1.5e-05	0.999999	0.999985	0.999999	0.999985
106	2.83e-05	0.0014436	2.82e-05	0.0014288	0.999972	0.998556	0.999972	0.998571
107	0.0008291	0.0016899	0.0008273	0.001675	0.999171	0.99831	0.999173	0.998325
108	0.01635	0.0048972	0.0163467	0.0048708	0.98365	0.995103	0.983653	0.995129
109	0.0031766	3.3e-06	0.0031816	3.3e-06	0.996823	0.999997	0.996818	0.999997
110	0.0006519	1e-07	0.0006502	1e-07	0.999348	1	0.99935	1
111	0.967008	0.672394	0.967045	0.672	0.0329924	0.327606	0.0329548	0.328
112	0.997445	0.999995	0.997452	0.999995	0.0025552	4.5771e-06	0.0025484	4.58966e-06
113	0.998159	0.999991	0.998164	0.999991	0.0018405	9.23665e-06	0.0018357	9.26196e-06
114	0.999752	1	0.999753	1	0.000248	2.18872e-08	0.000247	2.19611e-08
115	0.999991	1	0.999991	1	8.55694e-06	9.0421e-11	8.50703e-06	9.06691e-11
116	0.999954	1	0.999954	1	4.61749e-05	6.61089e-09	4.59875e-05	6.63409e-09
117	0.999954	1	0.999954	1	4.61749e-05	6.61089e-09	4.59875e-05	6.63409e-09
118	0.000153	0.002755	0.0001531	0.0027152	0.999847	0.997245	0.999847	0.997285
119	0.0003049	0.0030881	0.0003037	0.0030467	0.999695	0.996912	0.999696	0.996953
120	0.0002237	1.6e-06	0.0002227	1.6e-06	0.999776	0.999998	0.999777	0.999998
121	0.0003687	1e-07	0.0003671	1e-07	0.999631	1	0.999633	1
122	0.0001835	1e-07	0.0001827	1e-07	0.999816	1	0.999817	1
123	0.0003687	1e-07	0.0003671	1e-07	0.999631	1	0.999633	1
124	0.0001835	1e-07	0.0001827	1e-07	0.999816	1	0.999817	1
